# Supplementary material for: Diversity of HLA-A2-Restricted and Immunodominant Epitope Repertoire of Human T-Lymphotropic Virus Type 1 (HTLV-1) Tax Protein: Novel Insights among N-Terminal, Central and C-Terminal Regions
Source: Biomolecules. 2023 Mar 16;13(3):545. doi: 10.3390/biom13030545 (PMC10046496; doi:10.3390/biom13030545)
Supplement: Supplementary file 1 [file biomolecules-13-00545-s001.zip]

Archive with 1 entries (1 files):
- biomolecules-2132802-supplementary.pdf
